# Supplementary material for: Tracking Development Assistance for Health: A Comparative Study of the 29 Development Assistance Committee Countries, 2011–2019
Source: Int J Environ Res Public Health. 2021 Aug 12;18(16):8519. doi: 10.3390/ijerph18168519 (PMC8394202; doi:10.3390/ijerph18168519)
Supplement: Supplementary file 1 [file ijerph-18-08519-s001.zip]

Archive with 1 entries (1 files):
- ijerph-1319468-supplementary.pdf
